# Supplementary material for: Ketoanalogues Supplemental Low Protein Diet Safely Decreases Short-Term Risk of Dialysis among CKD Stage 4 Patients
Source: Nutrients. 2022 Sep 28;14(19):4020. doi: 10.3390/nu14194020 (PMC9571353; doi:10.3390/nu14194020)
Supplement: Supplementary file 1 [file nutrients-14-04020-s001.zip]

Archive with 1 entries (1 files):
- nutrients-1907001-supplementary.pdf
